# Supplementary material for: Anti-fibrotic, anti-VEGF or radiotherapy treatments as adjuvants for pterygium excision: a systematic review and network meta-analysis
Source: BMC Ophthalmol. 2017 Nov 25;17:211. doi: 10.1186/s12886-017-0601-5 (PMC5702200; doi:10.1186/s12886-017-0601-5)
Supplement: Supplementary file 4 — Original recurrence data of this study (XLS 18 kb) [file 12886_2017_601_MOESM4_ESM.xls]

## Sheet: Sheet1
Study	t1	t2	t3	r1	n1	nonr1	r2	n2	nonr2	r3	n3	nonr3
Castaneda2014	Pla	Beva		2	16	14	0	33	33
Karalezli2014	Pla	Beva		2	46	44	1	42	41
Motarje2015	Pla	Beva		14	30	16	4	60	56
Ozgurhan2013	Pla	Beva		2	22	20	0	22	22
Razeghinejad2010	Pla	Beva		2	15	13	2	15	13
Razeghinejad2013	Pla	Beva		7	35	28	4	20	16
Razeghinejad2014	Pla	Beva		8	21	13	4	20	16
Shahin2012	Pla	Beva		2	21	19	4	20	16
Shenasi2011	Pla	Beva		19	33	14	15	33	18
Cardillo1995	Pla	MMC		12	21	9	9	186	177
Chen1995	Pla	MMC		15	17	2	9	24	15
Fakhry2011	Pla	MMC		4	19	15	1	20	19
Gupta2003	Pla	MMC		14	20	6	11	60	49
Junior2008	Pla	MMC		2	9	7	5	20	15
Lam1998	Pla	MMC		27	36	9	29	141	112
Ma2005	Pla	MMC		6	48	42	6	47	41
Mahar1993	Pla	MMC		9	15	6	0	17	17
Mutlu1999	Pla	MMC		6	41	35	5	40	35
Parra1995	Pla	MMC		14	36	22	1	30	29
Pery1994	Pla	MMC		9	20	11	1	20	19
Pery2006	Pla	MMC		4	30	26	0	30	30
Salman2010	Pla	MMC		6	20	24	4	20	16
Singh1990	Pla	MMC		16	22	6	1	58	57
Silva2013	Pla	5-FU		25	120	95	7	120	113
Maldonado1995	Pla	5-FU		7	20	13	12	20	8
Viani2011	Pla	β-RT		12	54	42	5	54	49
Mourits2008	Pla	β-RT		32	42	10	5	44	39
Bekibele2012	5-FU	MMC		1	46	45	2	34	32
Kareem2012	5-FU	MMC		7	25	18	2	25	23
Pery1993	β-RT	MMC		5	25	20	3	50	47
M2013	MMC	Beva		4	15	11	10	15	5
Ozsutcu2013	MMC	Beva	Pla	4	30	26	3	30	17	8	30	22
Bekibele 2016	5-FU	Beva		1	27	26	1	26	25
Singh 2016	Beva	Pla		2	30	28	3	30	27
